# Supplementary material for: LC–MS/MS-Based Quantification Method of Polyphenols for Valorization of Ancient Apple Cultivars from Cilento
Source: ACS Food Sci Technol. 2022 Mar 30;2(4):647–54. doi: 10.1021/acsfoodscitech.1c00439 (PMC9016709; doi:10.1021/acsfoodscitech.1c00439)
Supplement: Supplementary file 2 — fs1c00439_si_002.xlsx [file fs1c00439_si_002.xlsx]

## Sheet: ST2_pulp
LC-MS/MS-based quantification method of polyphenols for valorisation of ancient apple cultivars from Cilento
Anna Illiano1,2,3, Gabriella Pinto1,3, Maria Antonietta Carrera1, Angelo Palmese6, Riccardo Di Novella4, Paolo Casoria5, Angela Amoresano1,3
1. Department of Chemical Sciences, University of Naples Federico II, 80126 Naples, Italy.
2. CEINGE Advanced Biotechnologies, University of Naples Federico II, 80145 Naples, Italy.
3. INBB, Istituto Nazionale Biostrutture e Biosistemi, Consorzio Interuniversitario, 00136 Rome, Italy.
4. Ecomuseo della Valle delle Orchidee e delle Antiche Coltivazioni-Sassano (Sa)-PNCVDA.
5. Department of Sciences and Technology, University of Naples Parthenope, 80143 Naples, Italy.
6. Pharmaceutical & Analytical Development Biotech Products, Merck Serono SpA, an affiliate of Merck KgaA, Darmstadt, Germany , Roma , Italy
Corresponding author: gabriella.pinto@unina.it
TABLE S2: Quantitative analysis of target polyphenols in pulp of ancient and commercial available apple cultivars.
	1 - Milo Cardarella	2 - Milo cinquiscocche iaccio	3 - Milo Halibardo	4 - Milo limungieddo iaccio	5 - Milo limungieddo gintilo	6 - Milo limungieddo pizzuto	7 - Milo Limungieddo Santomichele iaccio	8 - Milo limungieddo rosa	9 - Milo pallotta	10 - Milo pizzente	11 - Milo limungieddo puntiato	12 - Milo furticieddo	13 - Milo rose	14 - Milo verde	15 - Milo viluozzo	Golden delicious	Royal Gala
Molecules	μg/g of FW	μg/g of FW	μg/g of FW	μg/g of FW	μg/g of FW	μg/g of FW	μg/g of FW	μg/g of FW	μg/g of FW	μg/g of FW	μg/g of FW	μg/g of FW	μg/g of FW	μg/g of FW	μg/g of FW	μg/g of FW	μg/g of FW
Delphinidin diglucoside	0.207325	0.074997	<0.01	<0.01	<0.01	<0.01	0.0800126	<0.01	<0.01	0.101528	<0.01	<0.01	<0.01	0.0567329	0.0986116	<0.01	<0.01
Cyanidin-3,5-di-O-glucoside	<0.01	<0.01	<0.01	<0.01	<0.01	<0.01	<0.01	<0.01	<0.01	<0.01	<0.01	<0.01	<0.01	<0.01	<0.01	<0.01	<0.01
Cyanidin-3-O-glucoside	0.172272	<0.01	<0.01	<0.01	<0.01	0.0714079	0.0732784	<0.01	<0.01	0.154716	<0.01	0.147497	<0.01	<0.01	0.0798522	<0.01	<0.01
Delphinidin-3-O-glucoside	0.282355	0.161809	0.0384152	0.105211	0.142493	0.0635244	0.100228	0.0927893	0.197705	0.145032	0.0963091	0.145909	<0.01	0.137737	0.16685	<0.01	<0.01
Delphinidin-3-O-arabinoside	0.134023	0.15008	<0.01	<0.01	<0.01	0.053921	0.0651672	0.0802372	<0.01	0.112066	0.0975975	<0.01	<0.01	0.108652	0.179697	<0.01	<0.01
Petunidin-3-O-glucoside	0.557459	0.142013	0.0915761	0.114612	0.442115	0.172208	0.242836	0.241146	0.550375	0.222198	0.112348	0.335483	0.0439601	0.217438	0.185167	0.0626753	0.0485544
Cyanidin-3-O-arabinoside	<0.01	<0.01	<0.01	<0.01	<0.01	<0.01	<0.01	<0.01	<0.01	<0.01	<0.01	<0.01	<0.01	<0.01	<0.01	<0.01	<0.01
Pelargonidin-3-O-glucoside	<0.01	<0.01	<0.01	<0.01	<0.01	0.0422794	0.0712243	<0.01	<0.01	<0.01	<0.01	<0.01	<0.01	<0.01	<0.01	<0.01	<0.01
Peonidin-3-O-glucoside	0.720786	0.352409	0.108076	0.2555	0.45856	0.166182	0.260966	0.250237	0.679724	0.359611	0.223972	0.451463	0.0647024	0.288429	0.340845	0.08455	0.0666064
Malvidin-3-O-glucoside	<0.01	<0.01	<0.01	<0.01	<0.01	<0.01	<0.01	<0.01	<0.01	<0.01	<0.01	<0.01	<0.01	<0.01	<0.01	<0.01	<0.01
Malvidin-3-O-arabinoside	<0.01	<0.01	0.0274435	<0.01	<0.01	<0.01	<0.01	<0.01	<0.01	<0.01	<0.01	<0.01	<0.01	<0.01	<0.01	<0.01	<0.01
delphinidin rutinoside	1.80473	0.229213	<0.01	<0.01	0.111655	0.141428	0.598205	0.31168	<0.01	1.26915	0.602236	0.154648	0.0917477	0.425316	0.544461	<0.01	<0.01
Malvidin 3-O-p-coumaroylglucoside	<0.01	<0.01	<0.01	<0.01	<0.01	<0.01	<0.01	<0.01	<0.01	<0.01	<0.01	<0.01	<0.01	<0.01	<0.01	<0.01	<0.01
Naringin	0.144819	<0.01	<0.01	<0.01	<0.01	<0.01	0.0696594	<0.01	<0.01	0.0893816	<0.01	<0.01	<0.01	<0.01	<0.01	<0.01	<0.01
Naringenin	<0.01	<0.01	<0.01	<0.01	<0.01	<0.01	<0.01	<0.01	<0.01	<0.01	<0.01	<0.01	0.183919	<0.01	<0.01	<0.01	<0.01
Quercetin-3-glucoside	0.231937	0.126746	0.030306	0.080565	<0.01	0.0469553	0.0747607	0.0677381	0.147612	0.11497	0.0687662	0.107787	<0.01	0.105282	0.132105	<0.01	<0.01
6-Malonyldaidzin	0.355389	<0.01	<0.01	0.12815	0.23495	<0.01	0.0905878	<0.01	<0.01	0.144197	<0.01	<0.01	<0.01	<0.01	<0.01	<0.01	0.0261771
Quercetin-3-O-rhamnoside	1.18776	0.543093	0.358587	0.401596	0.429612	0.562546	0.746531	0.346924	0.694508	0.548991	0.374309	0.604709	0.288769	0.180386	0.271303	1.31884	0.183868
Phloridzin	0.588051	1.06857	0.92725	0.545535	0.656248	0.27201	0.42621	0.412367	0.671808	0.979376	1.05898	0.496173	0.702267	0.649777	1.50494	0.303137	0.187286
Phloretin	1.10128	3.13308	2.57085	1.32555	0.930178	0.400445	0.353751	0.65568	2.10265	2.79709	3.01674	1.00248	2.18171	2.15633	4.488	0.945059	0.448175
Myricitrin	<0.01	<0.01	0.152224	<0.01	<0.01	<0.01	<0.01	<0.01	<0.01	<0.01	<0.01	<0.01	0.167903	<0.01	<0.01	0.119911	0.105443
Myricetin	<0.01	<0.01	<0.01	<0.01	<0.01	<0.01	<0.01	<0.01	<0.01	<0.01	<0.01	<0.01	<0.01	<0.01	<0.01	<0.01	<0.01
Flavone+Na	0.579321	0.411986	<0.01	0.292547	0.553475	0.304125	0.448292	<0.01	0.422683	0.742778	0.715128	0.431133	0.359749	0.402295	0.574418	0.407494	0.154896
Rutin	1.8083	0.229212	<0.01	<0.01	0.113534	0.142126	0.600074	0.312569	<0.01	1.27065	0.603407	0.155693	0.0826246	0.426079	0.544839	<0.01	<0.01
Apigenin	0.398172	<0.01	<0.01	<0.01	<0.01	0.158984	0.287585	<0.01	<0.01	<0.01	<0.01	<0.01	<0.01	<0.01	<0.01	<0.01	<0.01
Daidzein	<0.01	<0.01	<0.01	<0.01	<0.01	<0.01	<0.01	<0.01	<0.01	<0.01	<0.01	<0.01	<0.01	<0.01	<0.01	<0.01	<0.01
Eriodictyol	3.44844	1.75213	0.88763	1.34246	2.24667	1.51309	2.3775	1.41059	2.32793	2.19416	2.48925	2.87791	1.03851	1.55185	2.05059	0.919239	0.332626
Quercetin	1.32958	0.532233	0.166826	<0.01	<0.01	0.297304	0.529858	0.298475	0.287675	0.996648	0.769966	0.398123	0.326067	0.553435	0.886316	0.371765	0.122954
Sinensetin	<0.01	<0.01	<0.01	<0.01	<0.01	<0.01	<0.01	<0.01	<0.01	<0.01	<0.01	<0.01	<0.01	<0.01	<0.01	<0.01	<0.01
Catechin-3-gallate	<0.01	<0.01	<0.01	<0.01	<0.01	<0.01	<0.01	<0.01	<0.01	<0.01	<0.01	<0.01	<0.01	<0.01	<0.01	<0.01	<0.01
EC-3-gallate	<0.01	<0.01	<0.01	<0.01	<0.01	<0.01	<0.01	<0.01	<0.01	<0.01	<0.01	<0.01	<0.01	<0.01	<0.01	<0.01	<0.01
EGC 3-gallate	<0.01	<0.01	<0.01	<0.01	<0.01	<0.01	<0.01	<0.01	<0.01	<0.01	<0.01	<0.01	<0.01	<0.01	<0.01	<0.01	<0.01
Gallocatechin	0.224722	0.0881447	0.04194	0.0528387	0.0988358	0.0442107	0.0790735	0.0667408	0.102961	0.131491	0.102432	0.108083	0.0371937	0.0892434	0.1105	0.0296956	<0.01
GC 3-gallate	<0.01	<0.01	<0.01	<0.01	<0.01	<0.01	<0.01	<0.01	<0.01	<0.01	<0.01	<0.01	<0.01	<0.01	<0.01	<0.01	<0.01
EGC-epicatechin dimer	0.0953446	0.0404807	0.016632	<0.01	<0.01	0.0280032	0.0502202	<0.01	0.0634284	0.0748488	0.0630369	0.0581468	0.0149821	0.03762	0.0530155	0.0190069	<0.01
EGC digallate	<0.01	0.00961335	<0.01	<0.01	<0.01	<0.01	<0.01	<0.01	<0.01	<0.01	<0.01	<0.01	0.00332928	<0.01	<0.01	<0.01	<0.01
EGC gallate glucoside	<0.01	<0.01	<0.01	<0.01	<0.01	<0.01	<0.01	<0.01	<0.01	<0.01	<0.01	<0.01	<0.01	<0.01	<0.01	<0.01	<0.01
EGC-EGC gallate	<0.01	<0.01	<0.01	<0.01	<0.01	<0.01	<0.01	<0.01	<0.01	<0.01	<0.01	<0.01	<0.01	<0.01	<0.01	<0.01	<0.01
Procyanidin B	5.16477	1.10539	0.915301	0.635064	1.54014	1.29113	2.40784	1.35205	1.91981	2.9416	2.30482	2.40669	0.993197	1.70448	1.87414	1.03068	0.259595
Procyanidin C	7.39934	2.4816	1.06965	1.48399	1.89181	1.96911	3.25369	1.93226	3.64174	4.71903	3.62834	3.21986	0.932012	2.29989	3.20138	1.24035	0.331093
Procyanidin tetramer	7.86402	2.85829	0.865416	1.51755	2.33143	2.27337	3.68566	2.3004	5.14556	4.84942	4.00684	4.09564	0.884595	2.42607	3.66516	1.35255	0.315881
Procyanidin pentamer	1.18488	0.306189	0.0919534	0.221298	<0.01	0.408221	0.676815	0.319787	0.690219	0.739307	0.675969	0.529873	0.0831141	0.379974	0.536045	<0.01	<0.01
Catechin	179.332	86.646	31.652	50.2547	79.4489	51.6993	80.3622	62.1653	94.536	113.403	107.083	105.869	31.7472	61.9015	95.0698	22.9949	5.45726
Gallic acid	<0.01	<0.01	<0.01	<0.01	<0.01	<0.01	<0.01	<0.01	<0.01	<0.01	<0.01	<0.01	<0.01	<0.01	<0.01	<0.01	<0.01
Syringaldehyde	<0.01	<0.01	<0.01	<0.01	<0.01	<0.01	<0.01	<0.01	<0.01	0.180321	<0.01	<0.01	0.143892	<0.01	<0.01	<0.01	<0.01
Syringic acid	<0.01	<0.01	<0.01	<0.01	<0.01	<0.01	<0.01	<0.01	<0.01	0.154532	<0.01	<0.01	<0.01	<0.01	<0.01	<0.01	<0.01
Chlorogenic acid	144.604	58.5394	14.8139	41.6906	97.7629	42.1183	77.5859	78.3426	38.7447	98.6769	89.8356	103.54	22.8068	76.057	72.405	14.1227	12.5569
Valoneic acid dilactone	0.137935	0.0475873	0.011824	0.0540812	0.0781545	0.0358791	0.0708377	0.0404877	0.106949	0.0682701	<0.01	<0.01	0.0298211	0.0582452	0.0627481	0.0335585	0.0215621
Caffeic acid	<0.01	<0.01	<0.01	<0.01	<0.01	<0.01	<0.01	<0.01	<0.01	<0.01	<0.01	<0.01	<0.01	<0.01	<0.01	<0.01	<0.01
Quinic acid	<0.01	<0.01	<0.01	<0.01	<0.01	<0.01	<0.01	<0.01	<0.01	<0.01	<0.01	<0.01	<0.01	<0.01	<0.01	<0.01	<0.01
Ferulic acid	<0.01	<0.01	<0.01	<0.01	<0.01	<0.01	<0.01	<0.01	<0.01	<0.01	<0.01	<0.01	<0.01	<0.01	<0.01	<0.01	<0.01
Coumaric acid	1.23727	0.504823	<0.01	1.13089	<0.01	0.476146	0.940146	0.717286	0.734823	0.677531	0.642873	0.673118	0.130535	<0.01	0.442078	<0.01	<0.01
Vanillic acid	<0.01	<0.01	<0.01	<0.01	<0.01	<0.01	<0.01	<0.01	<0.01	<0.01	<0.01	<0.01	<0.01	<0.01	<0.01	<0.01	<0.01
Coumaroylquinic acid	<0.01	<0.01	<0.01	<0.01	<0.01	<0.01	<0.01	<0.01	<0.01	<0.01	<0.01	<0.01	<0.01	<0.01	<0.01	<0.01	<0.01
Feruloylquinic acid	<0.01	<0.01	<0.01	<0.01	<0.01	<0.01	<0.01	<0.01	<0.01	<0.01	<0.01	<0.01	<0.01	<0.01	<0.01	<0.01	<0.01

## Sheet: ST2_peel
LC-MS/MS-based quantification method of polyphenols for valorisation of ancient apple cultivars from Cilento
Anna Illiano1,2,3, Gabriella Pinto1,3, Maria Antonietta Carrera1, Angelo Palmese6, Riccardo Di Novella4, Paolo Casoria5, Angela Amoresano1,3
1. Department of Chemical Sciences, University of Naples Federico II, 80126 Naples, Italy.
2. CEINGE Advanced Biotechnologies, University of Naples Federico II, 80145 Naples, Italy.
3. INBB, Istituto Nazionale Biostrutture e Biosistemi, Consorzio Interuniversitario, 00136 Rome, Italy.
4. Ecomuseo della Valle delle Orchidee e delle Antiche Coltivazioni-Sassano (Sa)-PNCVDA.
5. Department of Sciences and Technology, University of Naples Parthenope, 80143 Naples, Italy.
6. Pharmaceutical & Analytical Development Biotech Products, Merck Serono SpA, an affiliate of Merck KgaA, Darmstadt, Germany , Roma , Italy
Corresponding author: gabriella.pinto@unina.it
TABLE S2: Quantitative analysis of target polyphenols in peel of ancient and commercial available apple cultivars.
	1 - Milo Cardarella	2 - Milo cinquiscocche ghiaccio	3 - Milo Halibardo	4 - Milo limungieddo iaccio	5 - Milo limungieddo gintilo	6 - Milo limungieddo pizzuto	7 - Milo Limungieddo Santomichele iaccio	8 - Milo limungieddo rosa	9 - Milo pallotta	10 - Milo pizzente	11 - Milo limungieddo puntiato	12 - Milo furticieddo	13 - Milo rose	14 - Milo verde	15 - Milo viluozzo	Golden delicious	Royal Gala
Molecules	μg/g of FW	μg/g of FW	μg/g of FW	μg/g of FW	μg/g of FW	μg/g of FW	μg/g of FW	μg/g of FW	μg/g of FW	μg/g of FW	μg/g of FW	μg/g of FW	μg/g of FW	μg/g of FW	μg/g of FW	μg/g of FW	μg/g of FW
Delphinidin diglucoside	0.785904	<0.01	<0.01	<0.01	<0.01	0.60948	0.346889	<0.01	<0.01	0.214034	<0.01	0.163728	0.439837	0.26144	0.284859	0.125193	0.475298
Cyanidin-3,5-di-O-glucoside	<0.01	<0.01	<0.01	<0.01	<0.01	<0.01	<0.01	<0.01	<0.01	<0.01	<0.01	<0.01	<0.01	<0.01	<0.01	<0.01	<0.01
Cyanidin-3-O-glucoside	0.841123	0.179529	<0.01	<0.01	<0.01	0.21775	0.220037	<0.01	<0.01	0.277116	<0.01	0.286676	<0.01	0.232546	0.208703	<0.01	0.179823
Delphinidin-3-O-glucoside	0.679643	0.259426	0.228818	0.184815	0.376999	0.430071	0.313284	0.241936	0.820782	0.178726	0.181639	0.32412	0.081793	0.305302	0.416094	0.100523	<0.01
Delphinidin-3-O-arabinoside	0.576796	0.538016	0.19302	0.182719	0.772363	0.685035	0.267741	0.593918	<0.01	0.383473	<0.01	0.370097	0.394961	1.11403	0.7604	0.267282	0.924166
Petunidin-3-O-glucoside	1.14021	0.189367	0.669395	0.401559	1.44435	0.601631	0.973744	0.350262	1.62251	<0.01	0.444876	0.508388	0.101046	0.155191	0.38823	0.183516	0.178855
Cyanidin-3-O-arabinoside	<0.01	<0.01	<0.01	<0.01	<0.01	<0.01	<0.01	<0.01	<0.01	<0.01	<0.01	<0.01	<0.01	<0.01	<0.01	<0.01	0.30493
Pelargonidin-3-O-glucoside	<0.01	<0.01	<0.01	<0.01	<0.01	<0.01	<0.01	<0.01	<0.01	<0.01	<0.01	<0.01	0.0974253	<0.01	<0.01	<0.01	<0.01
Peonidin-3-O-glucoside	2.62401	0.763578	1.07354	0.624343	1.03833	0.878016	0.923706	0.566597	2.84862	0.394769	0.61481	0.892515	0.318095	0.639407	1.28293	0.411222	0.395118
Malvidin-3-O-glucoside	<0.01	<0.01	<0.01	<0.01	<0.01	<0.01	<0.01	<0.01	<0.01	<0.01	<0.01	<0.01	0.0919504	<0.01	<0.01	<0.01	<0.01
Malvidin-3-O-arabinoside	<0.01	<0.01	0.216201	<0.01	<0.01	<0.01	<0.01	<0.01	<0.01	<0.01	<0.01	<0.01	<0.01	<0.01	<0.01	<0.01	0.121528
delphinidin rutinoside	6.19292	0.342863	0.507338	0.1669	0.317264	2.38047	1.42433	0.563473	<0.01	1.84658	<0.01	0.581973	3.45802	1.90742	1.06897	0.296713	1.14428
Malvidin 3-O-p-coumaroylglucoside	<0.01	<0.01	<0.01	<0.01	<0.01	<0.01	<0.01	<0.01	<0.01	<0.01	<0.01	<0.01	<0.01	<0.01	<0.01	<0.01	<0.01
Naringin	<0.01	<0.01	0.0709343	<0.01	<0.01	<0.01	<0.01	<0.01	<0.01	<0.01	<0.01	<0.01	<0.01	<0.01	<0.01	<0.01	<0.01
Naringenin	1.72618	<0.01	<0.01	1.13092	1.53913	2.32705	1.67743	1.34967	<0.01	0.725249	<0.01	<0.01	0.843398	1.07163	0.647555	<0.01	<0.01
Quercetin-3-glucoside	0.544716	0.168816	0.17268	0.126218	0.262625	0.327861	0.224663	0.162622	0.586167	0.132424	0.123242	0.227505	<0.01	0.237127	0.321222	<0.01	<0.01
6-Malonyldaidzin	2.60457	0.603811	0.513489	0.41008	0.385864	1.85284	1.08699	0.340073	0.901678	0.235925	<0.01	<0.01	0.0977104	0.518075	0.609594	0.184705	0.323913
Quercetin-3-O-rhamnoside	4.93245	2.78745	6.71536	1.23977	3.51487	7.00491	2.36048	4.20343	3.89998	0.642687	1.17654	1.66712	3.87372	0.81551	1.03881	9.67708	15.8383
Phloridzin	1.3068	0.977621	3.84785	0.350528	1.0335	0.980928	0.575148	0.499501	1.73481	1.94164	0.179978	0.738602	2.00043	1.75213	3.32554	1.73422	1.61965
Phloretin	5.20415	4.47263	12.8844	<0.01	2.94498	1.51359	<0.01	1.16375	7.33679	7.3313	<0.01	2.66905	5.48969	7.85802	13.1088	6.53314	5.68904
Myricitrin	1.86931	0.147032	0.85488	0.109769	<0.01	0.435171	0.189592	<0.01	0.454962	0.126404	<0.01	<0.01	0.55251	0.214151	0.224987	0.378929	0.38349
Myricetin	<0.01	<0.01	<0.01	<0.01	<0.01	<0.01	<0.01	<0.01	<0.01	<0.01	<0.01	<0.01	<0.01	<0.01	<0.01	<0.01	<0.01
Flavone+Na	<0.01	<0.01	<0.01	<0.01	<0.01	<0.01	<0.01	<0.01	<0.01	0.786549	<0.01	<0.01	0.452364	0.639052	<0.01	0.38707	<0.01
Rutin	6.21126	0.339797	0.528207	0.169625	0.318669	2.3987	1.433	0.566007	<0.01	1.84174	<0.01	0.584153	3.37609	1.90691	1.0668	0.289792	1.13316
Apigenin	<0.01	<0.01	<0.01	<0.01	<0.01	<0.01	<0.01	<0.01	<0.01	<0.01	<0.01	<0.01	0.410871	0.456503	<0.01	<0.01	<0.01
Daidzein	<0.01	<0.01	<0.01	<0.01	<0.01	<0.01	<0.01	<0.01	<0.01	<0.01	<0.01	<0.01	<0.01	<0.01	<0.01	<0.01	<0.01
Eriodictyol	13.2992	1.87304	5.25252	1.2885	4.22717	5.34335	3.06169	3.87285	4.65947	3.07676	1.5702	1.24532	5.17046	3.80428	3.35559	4.08186	2.97658
Quercetin	7.57879	2.24086	4.75512	0.614353	1.66151	6.50341	2.09497	2.31963	1.98284	2.45801	0.484971	2.1485	14.4392	3.59947	4.42921	7.81977	17.5833
Sinensetin	<0.01	<0.01	<0.01	<0.01	<0.01	<0.01	<0.01	<0.01	<0.01	<0.01	<0.01	<0.01	<0.01	<0.01	<0.01	<0.01	<0.01
Catechin-3-gallate	<0.01	<0.01	<0.01	<0.01	<0.01	<0.01	<0.01	<0.01	<0.01	<0.01	<0.01	<0.01	<0.01	<0.01	<0.01	<0.01	<0.01
EC-3-gallate	<0.01	<0.01	<0.01	<0.01	<0.01	<0.01	<0.01	<0.01	<0.01	<0.01	<0.01	<0.01	<0.01	<0.01	<0.01	<0.01	<0.01
EGC 3-gallate	<0.01	<0.01	<0.01	<0.01	<0.01	<0.01	<0.01	<0.01	<0.01	<0.01	<0.01	<0.01	<0.01	<0.01	<0.01	<0.01	<0.01
Gallocatechin	0.598406	0.073997	0.165351	0.0562299	0.202295	0.166618	0.103969	0.0858406	0.173861	0.111004	<0.01	<0.01	0.244609	0.128422	0.177811	0.153532	0.357924
GC 3-gallate	<0.01	<0.01	<0.01	<0.01	<0.01	<0.01	<0.01	<0.01	<0.01	<0.01	<0.01	<0.01	<0.01	<0.01	<0.01	<0.01	<0.01
EGC-epicatechin dimer	0.214371	<0.01	0.117469	<0.01	<0.01	<0.01	<0.01	<0.01	<0.01	0.0629217	<0.01	<0.01	0.0591098	0.0755857	0.0797361	0.0869861	<0.01
EGC digallate	<0.01	<0.01	<0.01	<0.01	<0.01	<0.01	<0.01	<0.01	<0.01	<0.01	<0.01	<0.01	<0.01	<0.01	<0.01	<0.01	<0.01
EGC gallate glucoside	<0.01	<0.01	<0.01	<0.01	<0.01	<0.01	<0.01	<0.01	<0.01	<0.01	<0.01	<0.01	<0.01	<0.01	<0.01	<0.01	<0.01
EGC-EGC gallate	<0.01	<0.01	<0.01	<0.01	<0.01	<0.01	<0.01	<0.01	<0.01	<0.01	<0.01	<0.01	<0.01	<0.01	<0.01	<0.01	<0.01
Procyanidin B	7.64785	2.95585	4.07519	<0.01	1.94707	3.37939	1.68008	1.72102	1.58478	2.45848	0.597925	0.921951	4.59801	2.93925	2.15323	4.32136	1.59559
Procyanidin C	21.0503	0.796809	4.09704	0.98881	3.78242	7.39139	2.87312	3.6238	4.14726	5.03455	1.12887	1.99043	5.44699	7.46511	5.35733	5.7629	4.10242
Procyanidin tetramer	26.8524	0.985142	3.23723	1.17158	4.90511	8.78642	3.20867	4.62013	5.9452	5.54379	1.41456	1.97353	5.06577	8.72244	6.44342	5.50017	3.7347
Procyanidin pentamer	3.62373	<0.01	<0.01	<0.01	<0.01	1.01542	<0.01	0.596754	<0.01	0.800816	<0.01	<0.01	0.608443	1.46427	0.966597	0.533842	<0.01
Catechin	363.843	28.1017	112.464	20.1497	137.354	141.844	80.7005	62.099	120.587	96.9864	34.1107	34.423	83.239	119.92	123.303	104.672	100.165
Gallic acid	<0.01	<0.01	<0.01	<0.01	<0.01	<0.01	<0.01	<0.01	<0.01	<0.01	<0.01	<0.01	<0.01	<0.01	<0.01	<0.01	<0.01
Syringaldehyde	<0.01	<0.01	<0.01	<0.01	<0.01	<0.01	<0.01	<0.01	<0.01	<0.01	<0.01	<0.01	0.450072	<0.01	<0.01	<0.01	<0.01
Syringic acid	<0.01	<0.01	<0.01	<0.01	<0.01	<0.01	<0.01	<0.01	<0.01	<0.01	<0.01	<0.01	<0.01	<0.01	<0.01	<0.01	<0.01
Chlorogenic acid	198.156	24.7508	62.6436	71.5144	130.595	153.18	111.794	79.506	38.7296	85.1731	19.7275	64.6409	34.5966	88.5311	68.1762	12.4345	11.5567
Valoneic acid dilactone	2.11109	0.763634	1.09664	0.33206	0.547012	1.13348	0.625114	0.699441	1.01501	0.325005	0.07394	0.819867	0.40394	0.720256	0.806617	0.530021	0.632933
Caffeic acid	<0.01	<0.01	<0.01	<0.01	<0.01	<0.01	<0.01	<0.01	<0.01	<0.01	<0.01	<0.01	<0.01	<0.01	<0.01	<0.01	<0.01
Quinic acid	<0.01	<0.01	<0.01	<0.01	<0.01	<0.01	<0.01	<0.01	<0.01	<0.01	<0.01	<0.01	<0.01	<0.01	<0.01	<0.01	<0.01
Ferulic acid	<0.01	<0.01	<0.01	<0.01	<0.01	<0.01	<0.01	<0.01	<0.01	<0.01	<0.01	<0.01	<0.01	<0.01	<0.01	<0.01	<0.01
Coumaric acid	1.83781	<0.01	0.627498	0.925669	<0.01	<0.01	<0.01	<0.01	<0.01	0.540887	<0.01	<0.01	0.61501	<0.01	<0.01	0.547045	<0.01
Vanillic acid	<0.01	<0.01	<0.01	<0.01	<0.01	<0.01	<0.01	<0.01	<0.01	<0.01	<0.01	<0.01	<0.01	<0.01	<0.01	<0.01	<0.01
Coumaroylquinic acid	<0.01	<0.01	<0.01	<0.01	<0.01	<0.01	<0.01	<0.01	<0.01	<0.01	<0.01	<0.01	<0.01	<0.01	<0.01	<0.01	<0.01
Feruloylquinic acid	<0.01	<0.01	<0.01	<0.01	<0.01	<0.01	<0.01	<0.01	<0.01	<0.01	<0.01	<0.01	<0.01	<0.01	<0.01	<0.01	<0.01
